# Supplementary material for: Ultra-High Dose Rate Transmission Beam Proton Therapy for Conventionally Fractionated Head and Neck Cancer: Treatment Planning and Dose Rate Distributions
Source: Cancers (Basel). 2021 Apr 13;13(8):1859. doi: 10.3390/cancers13081859 (PMC8070061; doi:10.3390/cancers13081859)
Supplement: Supplementary file 1 [file cancers-13-01859-s001.zip]

Archive with 1 entries (1 files):
- cancers-1161856-supplementary.pdf
